# Supplementary material for: 4-(Hydroxy­meth­yl)phenol
Source: Acta Crystallogr Sect E Struct Rep Online. 2009 Jun 27;65(Pt 7):o1689. doi: 10.1107/S1600536809022466 (PMC2969401; doi:10.1107/S1600536809022466)
Supplement: Supplementary file 1 [file e-65-o1689-sup1.cif]

##############################################################################
###                                                                        ###
###        Electronic paper (Acta Crystallographica Section E)             ###
###                                                                        ###
##############################################################################
#                                                                            #
# This CIF contains the data in a paper accepted for publication in Acta     #
# Crystallographica Section E. It conforms to the requirements of Notes      #
# for Authors for Section E, and has been peer reviewed under the auspices   #
# of the IUCr Commission on Journals.                                        #
#                                                                            #
# Full details of the Crystallographic Information File format               #
# are given in the paper "The Crystallographic Information File (CIF):       #
# a New Standard Archive File for Crystallography" by S. R. Hall, F. H.      #
# Allen and I. D. Brown [Acta Cryst. (1991), A47, 655-685].                  #
#                                                                            #
# The current version of the core CIF dictionary is obtainable from          #
# ftp://ftp.iucr.org/pub/cif_core.dic. The current version number is 2.4.    #
#                                                                            #
# Software is freely available for graphical display of the structure(s) in  #
# this CIF.  For information consult the CIF home page http://www.iucr.org/  #
# cif/home.html                                                              #
#                                                                            #
# This file may be used for bona fide research purposes within the           #
# scientific community so long as proper attribution is given to the journal # 
# article from which it was obtained.                                        #
#                                                                            #
##############################################################################
                                             
data_I
_audit_creation_method     SHELXL-97
_chemical_name_systematic
;
4-(Hydroxymethyl)phenol
;
_chemical_name_common     ?
_chemical_formula_moiety     'C7 H8 O2'
_chemical_formula_sum     'C7 H8 O2'
_chemical_formula_iupac     'C7 H8 O2'
_chemical_formula_weight     124.13
_chemical_melting_point     ?
_symmetry_cell_setting     orthorhombic
_symmetry_space_group_name_H-M     'P n a 21'
_symmetry_space_group_name_Hall     'P 2c -2n'
loop_
    _symmetry_equiv_pos_as_xyz
    'x, y, z'
    '-x, -y, z+1/2'
    'x+1/2, -y+1/2, z'
    '-x+1/2, y+1/2, z+1/2'
_cell_length_a     9.524(3)
_cell_length_b     11.006(4)
_cell_length_c     5.942(2)
_cell_angle_alpha     90.00
_cell_angle_beta     90.00
_cell_angle_gamma     90.00
_cell_volume     622.9(4)
_cell_formula_units_Z     4
_cell_measurement_reflns_used     1897
_cell_measurement_theta_min     2.829
_cell_measurement_theta_max     27.858
_cell_measurement_temperature     298(2)
_exptl_crystal_description     block
_exptl_crystal_colour     colorless
_exptl_crystal_size_max     0.65
_exptl_crystal_size_mid     0.62
_exptl_crystal_size_min     0.55
_exptl_crystal_density_diffrn     1.324
_exptl_crystal_density_meas     ?
_exptl_crystal_density_method     'not measured'
_exptl_crystal_F_000     264
_exptl_absorpt_coefficient_mu     0.097
_exptl_absorpt_correction_type     multi-scan
_exptl_absorpt_process_details     '(SADABS; Sheldrick, 1996)'
_exptl_absorpt_correction_T_min     0.9398
_exptl_absorpt_correction_T_max     0.9488
_exptl_special_details
;
;
_diffrn_ambient_temperature     298(2)
_diffrn_radiation_type     MoK\a
_diffrn_radiation_wavelength     0.71073
_diffrn_radiation_source     'fine-focus sealed tube'
_diffrn_radiation_monochromator     graphite
_diffrn_measurement_device_type     'Bruker SMART CCD area-detector'
_diffrn_measurement_method     '\f and \w'
_diffrn_detector_area_resol_mean     ?
_diffrn_reflns_number     3751
_diffrn_reflns_av_R_equivalents     0.0358
_diffrn_reflns_av_sigmaI/netI     0.0340
_diffrn_reflns_theta_min     2.83
_diffrn_reflns_theta_max     27.79
_diffrn_reflns_theta_full     27.79
_diffrn_measured_fraction_theta_max     0.996
_diffrn_measured_fraction_theta_full     0.996
_diffrn_reflns_limit_h_min     -12
_diffrn_reflns_limit_h_max     8
_diffrn_reflns_limit_k_min     -14
_diffrn_reflns_limit_k_max     14
_diffrn_reflns_limit_l_min     -7
_diffrn_reflns_limit_l_max     7
_diffrn_standards_number     ?
_diffrn_standards_interval_count     ?
_diffrn_standards_interval_time     ?
_diffrn_standards_decay_%     ?
_refine_special_details
;
Refinement of <i>F</i>^2^ against ALL reflections. The weighted <i>R</i>-factor
<i>wR</i> and goodness of fit <i>S</i> are based on <i>F</i>^2^, conventional
<i>R</i>-factors <i>R</i> are based on <i>F</i>, with <i>F</i> set to zero for
negative <i>F</i>^2^. The threshold expression of <i>F</i>^2^ >
\s(<i>F</i>^2^) is used only for calculating <i>R</i>-factors(gt) <i>etc</i>.
and is not relevant to the choice of reflections for refinement.
<i>R</i>-factors based on <i>F</i>^2^ are statistically about twice as large
as those based on <i>F</i>, and <i>R</i>- factors based on ALL data will be
even larger.
;
_reflns_number_total     1414
_reflns_number_gt     1200
_reflns_threshold_expression     I>2\s(I)
_refine_ls_structure_factor_coef     Fsqd
_refine_ls_matrix_type     full
_refine_ls_R_factor_all     0.0439
_refine_ls_R_factor_gt     0.0352
_refine_ls_wR_factor_gt     0.0716
_refine_ls_wR_factor_ref     0.0763
_refine_ls_goodness_of_fit_ref     1.003
_refine_ls_restrained_S_all     1.003
_refine_ls_number_reflns     1414
_refine_ls_number_parameters     84
_refine_ls_number_restraints     1
_refine_ls_hydrogen_treatment     constr
_refine_ls_weighting_scheme     calc
_refine_ls_weighting_details
         'calc w=1/[\s^2^(Fo^2^)+(0.0125P)^2^+0.2042P] where P=(Fo^2^+2Fc^2^)/3'
_atom_sites_solution_hydrogens     geom
_atom_sites_solution_primary     direct
_atom_sites_solution_secondary     difmap
_refine_ls_shift/su_max     0.000
_refine_ls_shift/su_mean     0.000
_refine_diff_density_max     0.150
_refine_diff_density_min     -0.165
_refine_ls_extinction_method     none
_refine_ls_extinction_coef     ?
loop_
    _atom_type_symbol
    _atom_type_description
    _atom_type_scat_dispersion_real
    _atom_type_scat_dispersion_imag
    _atom_type_scat_source
    'C' 'C' 0.0033 0.0016
                         'International Tables Vol C Tables 4.2.6.8 and 6.1.1.4'
    'H' 'H' 0.0000 0.0000
                         'International Tables Vol C Tables 4.2.6.8 and 6.1.1.4'
    'O' 'O' 0.0106 0.0060
                         'International Tables Vol C Tables 4.2.6.8 and 6.1.1.4'
_computing_data_collection     'SMART (Bruker, 2000)'
_computing_cell_refinement     'SAINT (Bruker, 2000)'
_computing_data_reduction     'SAINT (Bruker, 2000)'
_computing_structure_solution     'SHELXS97 (Sheldrick, 2008)'
_computing_structure_refinement     'SHELXL97 (Sheldrick, 2008)'
_computing_molecular_graphics
                             'SHELXTL (Sheldrick, 2008) and PLATON (Spek, 2009)'
_computing_publication_material
                             'SHELXTL (Sheldrick, 2008) and PLATON (Spek, 2009)'
loop_
    _atom_site_type_symbol
    _atom_site_label
    _atom_site_fract_x
    _atom_site_fract_y
    _atom_site_fract_z
    _atom_site_U_iso_or_equiv
    _atom_site_adp_type
    _atom_site_calc_flag
    _atom_site_refinement_flags
    _atom_site_occupancy
    _atom_site_disorder_assembly
    _atom_site_disorder_group
    O O1 0.65915(14) 0.47478(11) 0.5585(2) 0.0477(3) Uani d . 1 . .
    H H1 0.6206 0.5344 0.5036 0.072 Uiso calc R 1 . .
    O O2 0.99603(14) 0.15137(10) -0.1224(3) 0.0470(3) Uani d . 1 . .
    H H2 1.0542 0.1183 -0.2037 0.071 Uiso calc R 1 . .
    C C1 1.05125(18) 0.26412(15) -0.0417(3) 0.0422(4) Uani d . 1 . .
    H H1A 1.0696 0.3180 -0.1675 0.051 Uiso calc R 1 . .
    H H1B 1.1391 0.2500 0.0366 0.051 Uiso calc R 1 . .
    C C2 0.94754(17) 0.32168(14) 0.1149(3) 0.0351(4) Uani d . 1 . .
    C C3 0.87551(17) 0.42678(14) 0.0552(3) 0.0367(4) Uani d . 1 . .
    H H3 0.8929 0.4626 -0.0838 0.044 Uiso calc R 1 . .
    C C4 0.77818(18) 0.47925(15) 0.1993(3) 0.0356(4) Uani d . 1 . .
    H H4 0.7304 0.5492 0.1563 0.043 Uiso calc R 1 . .
    C C5 0.75251(16) 0.42727(13) 0.4065(3) 0.0349(4) Uani d . 1 . .
    C C6 0.82324(18) 0.32200(15) 0.4694(3) 0.0406(4) Uani d . 1 . .
    H H6 0.8058 0.2864 0.6086 0.049 Uiso calc R 1 . .
    C C7 0.91947(18) 0.27084(15) 0.3239(3) 0.0411(4) Uani d . 1 . .
    H H7 0.9666 0.2006 0.3668 0.049 Uiso calc R 1 . .
loop_
    _atom_site_aniso_label
    _atom_site_aniso_U_11
    _atom_site_aniso_U_22
    _atom_site_aniso_U_33
    _atom_site_aniso_U_12
    _atom_site_aniso_U_13
    _atom_site_aniso_U_23
    O1 0.0571(8) 0.0424(7) 0.0437(8) 0.0143(6) 0.0121(7) 0.0079(6)
    O2 0.0487(7) 0.0391(6) 0.0532(8) -0.0069(6) 0.0148(6) -0.0085(6)
    C1 0.0361(9) 0.0379(8) 0.0526(11) -0.0041(7) 0.0067(8) -0.0032(9)
    C2 0.0326(8) 0.0322(8) 0.0404(10) -0.0045(7) -0.0004(7) -0.0027(7)
    C3 0.0432(9) 0.0326(8) 0.0345(9) -0.0051(7) 0.0014(8) 0.0037(8)
    C4 0.0412(9) 0.0277(7) 0.0381(10) 0.0003(7) -0.0028(8) 0.0030(7)
    C5 0.0365(8) 0.0308(7) 0.0374(9) 0.0000(6) -0.0008(7) -0.0008(7)
    C6 0.0475(10) 0.0382(9) 0.0362(9) 0.0035(8) 0.0012(8) 0.0088(7)
    C7 0.0425(9) 0.0353(8) 0.0454(10) 0.0079(7) -0.0023(8) 0.0035(8)
_geom_special_details
;
All e.s.d.'s (except the e.s.d. in the dihedral angle between two l.s. planes)
are estimated using the full covariance matrix. The cell e.s.d.'s are taken
into account individually in the estimation of e.s.d.'s in distances, angles
and torsion angles; correlations between e.s.d.'s in cell parameters are only
used when they are defined by crystal symmetry. An approximate (isotropic)
treatment of cell e.s.d.'s is used for estimating e.s.d.'s involving l.s.
planes.
;
loop_
    _geom_bond_atom_site_label_1
    _geom_bond_atom_site_label_2
    _geom_bond_site_symmetry_2
    _geom_bond_distance
    _geom_bond_publ_flag
    O1 H1 . 0.8200 ?
    O2 H2 . 0.8200 ?
    C1 O2 . 1.430(2) ?
    C1 C2 . 1.498(2) ?
    C1 H1A . 0.9700 ?
    C1 H1B . 0.9700 ?
    C2 C7 . 1.388(3) ?
    C2 C3 . 1.391(2) ?
    C3 C4 . 1.388(2) ?
    C3 H3 . 0.9300 ?
    C4 C5 . 1.380(2) ?
    C4 H4 . 0.9300 ?
    C5 O1 . 1.371(2) ?
    C5 C6 . 1.391(2) ?
    C6 C7 . 1.380(3) ?
    C6 H6 . 0.9300 ?
    C7 H7 . 0.9300 ?
loop_
    _geom_angle_atom_site_label_1
    _geom_angle_atom_site_label_2
    _geom_angle_atom_site_label_3
    _geom_angle_site_symmetry_1
    _geom_angle_site_symmetry_3
    _geom_angle
    _geom_angle_publ_flag
    C5 O1 H1 . . 109.5 ?
    C1 O2 H2 . . 109.5 ?
    O2 C1 C2 . . 109.44(13) ?
    O2 C1 H1A . . 109.8 ?
    C2 C1 H1A . . 109.8 ?
    O2 C1 H1B . . 109.8 ?
    C2 C1 H1B . . 109.8 ?
    H1A C1 H1B . . 108.2 ?
    C7 C2 C3 . . 117.92(16) ?
    C7 C2 C1 . . 120.83(15) ?
    C3 C2 C1 . . 121.25(16) ?
    C4 C3 C2 . . 121.22(17) ?
    C4 C3 H3 . . 119.4 ?
    C2 C3 H3 . . 119.4 ?
    C5 C4 C3 . . 119.76(15) ?
    C5 C4 H4 . . 120.1 ?
    C3 C4 H4 . . 120.1 ?
    O1 C5 C4 . . 123.00(14) ?
    O1 C5 C6 . . 117.03(16) ?
    C4 C5 C6 . . 119.96(16) ?
    C7 C6 C5 . . 119.52(17) ?
    C7 C6 H6 . . 120.2 ?
    C5 C6 H6 . . 120.2 ?
    C6 C7 C2 . . 121.61(16) ?
    C6 C7 H7 . . 119.2 ?
    C2 C7 H7 . . 119.2 ?
loop_
    _geom_torsion_atom_site_label_1
    _geom_torsion_atom_site_label_2
    _geom_torsion_atom_site_label_3
    _geom_torsion_atom_site_label_4
    _geom_torsion_site_symmetry_1
    _geom_torsion_site_symmetry_2
    _geom_torsion_site_symmetry_3
    _geom_torsion_site_symmetry_4
    _geom_torsion
    _geom_torsion_publ_flag
    O2 C1 C2 C7 . . . . 68.9(2) ?
    O2 C1 C2 C3 . . . . -110.49(18) ?
    C7 C2 C3 C4 . . . . -0.2(2) ?
    C1 C2 C3 C4 . . . . 179.21(16) ?
    C2 C3 C4 C5 . . . . 0.5(2) ?
    C3 C4 C5 O1 . . . . 179.21(15) ?
    C3 C4 C5 C6 . . . . -0.6(2) ?
    O1 C5 C6 C7 . . . . -179.38(16) ?
    C4 C5 C6 C7 . . . . 0.4(3) ?
    C5 C6 C7 C2 . . . . -0.2(3) ?
    C3 C2 C7 C6 . . . . 0.1(3) ?
    C1 C2 C7 C6 . . . . -179.37(16) ?
loop_
    _geom_hbond_atom_site_label_D
    _geom_hbond_atom_site_label_H
    _geom_hbond_atom_site_label_A
    _geom_hbond_site_symmetry_A
    _geom_hbond_distance_DH
    _geom_hbond_distance_HA
    _geom_hbond_distance_DA
    _geom_hbond_angle_DHA
    _geom_hbond_publ_flag
    O1 H1 O2 4_655 0.82 1.86 2.668(3) 169 yes
    O2 H2 O1 3_554 0.82 2.01 2.817(3) 167 yes
    C1 H1B Cg1 4_555 0.97 2.77 3.694(3) 159 yes
data_global
_journal_date_recd_electronic     2009-05-15
_journal_date_accepted     2009-06-12
_journal_name_full     'Acta Crystallographica, Section E'
_journal_year     2009
_journal_volume     65
_journal_issue      7
_journal_page_first     o1689
_journal_page_last     o1689
_journal_paper_category     QO
_journal_coeditor_code     HK2691
_publ_contact_author_name     'Wei-Sheng Liu'
_publ_contact_author_address
;Department of Chemistry,
State Key Laboratory of Applied Organic Chemistry,
College of Chemical Engineering,
Lanzhou University,
Lanzhou 730000,
People's Republic of China,
State Key Laboratory of Coordination Chemistry,
Nanjing University,
Nanjing 210093,
People's Republic of China
;
_publ_contact_author_email     liuws@lzu.edu.cn
_publ_contact_author_fax     '86-931-8912582'
_publ_contact_author_phone     '86-931-8915151'
_publ_section_title
;
4-(Hydroxymethyl)phenol
;
loop_
    _publ_author_name
    _publ_author_footnote
    _publ_author_address
    'Liu, Wei-Sheng' .
;
Department of Chemistry,
State Key Laboratory of Applied Organic Chemistry,
College of Chemical Engineering,
Lanzhou University,
Lanzhou 730000,
People's Republic of China
and
State Key Laboratory of Coordination Chemistry,
Nanjing University,
Nanjing 210093,
People's Republic of China
;
    'Wei, Rui-Ping' .
;
College of Chemistry and Chemical Engineering and
State Key Laboratory of Applied Organic Chemistry,
Lanzhou University,
Lanzhou 730000,
People's Republic of China
;
    'Tang, Xiao-Liang' .
;
College of Chemistry and Chemical Engineering and
State Key Laboratory of Applied Organic Chemistry,
Lanzhou University,
Lanzhou 730000,
People's Republic of China
;
    'Wang, Wen-Hua' .
;
College of Chemistry and Chemical Engineering and
State Key Laboratory of Applied Organic Chemistry,
Lanzhou University,
Lanzhou 730000,
People's Republic of China
;
    'Ju, Zheng-Hua' .
;
College of Chemistry and Chemical Engineering and
State Key Laboratory of Applied Organic Chemistry,
Lanzhou University,
Lanzhou 730000,
People's Republic of China
;
