# Supplementary material for: 4-(Hydroxy­meth­yl)phenol
Source: Acta Crystallogr Sect E Struct Rep Online. 2009 Jun 27;65(Pt 7):o1689. doi: 10.1107/S1600536809022466 (PMC2969401; doi:10.1107/S1600536809022466)
Supplement: Supplementary file 2 [file e-65-o1689-Isup2.hkl]

# 
# h,k,l, Fc-squared, Fo-squared, sigma(Fo-squared) and status flag 
# 
data_I
_shelx_title ' 051203d in Pna2(1)' 
_shelx_refln_list_code          4 
_shelx_F_calc_maximum       70.15 
_exptl_crystal_F_000       264.00 
_reflns_d_resolution_high  0.7623 
 
loop_ 
 _symmetry_equiv_pos_as_xyz 
 'x, y, z' 
 '-x, -y, z+1/2' 
 'x+1/2, -y+1/2, z' 
 '-x+1/2, y+1/2, z+1/2' 
 
_cell_length_a     9.5239 
_cell_length_b    11.0057 
_cell_length_c     5.9423 
_cell_angle_alpha  90.000 
_cell_angle_beta   90.000 
_cell_angle_gamma  90.000 
 
_shelx_F_squared_multiplier     1.000 
 
loop_ 
 _refln_index_h 
 _refln_index_k 
 _refln_index_l 
 _refln_F_squared_calc 
 _refln_F_squared_meas 
 _refln_F_squared_sigma 
 _refln_observed_status 
   2   0  -7       49.63       52.58      2.46 o 
   4   0  -7       18.94       23.43      2.86 o 
   0   1  -7        2.90        3.25      0.93 o 
   1   1  -7        0.31       -0.08      0.47 o 
   2   1  -7        1.48        1.07      0.56 o 
   3   1  -7        0.83        0.68      0.60 o 
   4   1  -7        6.29        7.46      1.12 o 
   5   1  -7        1.85        1.08      0.49 o 
   1   2  -7        5.25        6.92      0.72 o 
   2   2  -7       11.04       11.93      0.91 o 
   3   2  -7       25.67       30.38      1.43 o 
   4   2  -7        3.81        4.41      0.69 o 
   5   2  -7        0.90        0.68      0.71 o 
   0   3  -7        0.15        0.06      0.57 o 
   1   3  -7        2.48        2.02      0.53 o 
   2   3  -7        7.32        7.40      0.85 o 
   3   3  -7        0.32        0.37      0.62 o 
   4   3  -7        3.66        4.65      0.66 o 
   1   4  -7        8.41        8.62      0.76 o 
   2   4  -7        7.73       10.62      1.40 o 
   3   4  -7        7.31        8.68      1.74 o 
   4   4  -7        5.01        4.73      1.51 o 
   0   5  -7        3.97        3.05      0.83 o 
   1   5  -7        5.40        6.42      0.70 o 
   2   5  -7        4.81        7.52      1.94 o 
   3   5  -7       12.88       17.80      1.67 o 
   1   6  -7        4.05        4.23      0.87 o 
   0   0  -6       28.90       24.39      2.13 o 
   2   0  -6       24.05       21.67      1.43 o 
   4   0  -6        3.46        3.44      0.91 o 
   6   0  -6        4.50        4.75      0.82 o 
   1   1  -6        9.59        9.25      0.72 o 
   2   1  -6        7.43        7.22      0.66 o 
   3   1  -6        6.63        7.46      0.67 o 
   4   1  -6        2.99        3.90      0.66 o 
   5   1  -6        9.96        9.57      0.76 o 
   6   1  -6        1.60        1.17      0.50 o 
   7   1  -6        5.45        5.44      0.78 o 
   0   2  -6      221.16      214.78      5.00 o 
   1   2  -6        8.37        9.55      0.67 o 
   2   2  -6        9.30        9.87      0.73 o 
   3   2  -6        1.23        1.25      0.46 o 
   4   2  -6        6.03        6.63      0.66 o 
   5   2  -6        7.59        9.38      0.77 o 
   6   2  -6        2.24        0.72      0.56 o 
   7   2  -6       15.99       19.32      1.12 o 
   1   3  -6       42.44       42.01      1.21 o 
   2   3  -6        9.47        8.66      0.88 o 
   3   3  -6        5.47        5.58      0.94 o 
   4   3  -6        5.65        6.44      0.86 o 
   5   3  -6       20.55       19.04      1.11 o 
   6   3  -6        3.07        2.91      0.70 o 
   7   3  -6        4.84        5.52      0.90 o 
   0   4  -6        4.14        6.05      1.40 o 
   1   4  -6       97.41       92.86      2.74 o 
   2   4  -6       41.07       38.07      2.72 o 
   3   4  -6        2.94        3.27      1.61 o 
   4   4  -6        2.67        1.88      0.57 o 
   5   4  -6        0.66        0.28      0.52 o 
   6   4  -6       11.74       16.10      1.24 o 
   7   4  -6        5.35        4.41      0.87 o 
   1   5  -6       35.19       33.03      2.08 o 
   2   5  -6        7.39        7.28      0.71 o 
   3   5  -6       13.26       14.56      1.35 o 
   4   5  -6        1.44        1.04      0.80 o 
   5   5  -6        0.66       -0.02      0.58 o 
   6   5  -6        6.43        5.93      1.10 o 
   0   6  -6        2.12        2.83      1.16 o 
   1   6  -6        9.46        9.51      1.19 o 
   2   6  -6       16.09       18.56      1.47 o 
   3   6  -6        2.00        1.25      0.86 o 
   4   6  -6       15.02       17.48      1.41 o 
   5   6  -6        2.07        2.24      0.73 o 
   6   6  -6        0.45       -0.20      0.90 o 
   1   7  -6        4.30        7.09      1.35 o 
   2   7  -6       18.89       20.03      1.59 o 
   3   7  -6        4.19        3.91      1.01 o 
   4   7  -6       10.03       14.07      1.19 o 
   5   7  -6        2.86        3.36      0.75 o 
   0   8  -6        8.01       10.81      1.94 o 
   1   8  -6        1.46        1.63      0.82 o 
   2   8  -6        1.34        1.86      0.89 o 
   3   8  -6       15.74       17.14      1.50 o 
   2   0  -5      170.92      162.23      3.83 o 
   4   0  -5       66.94       64.98      2.02 o 
   6   0  -5        1.72        0.60      0.71 o 
   8   0  -5       35.05       33.60      2.39 o 
   0   1  -5       59.87       55.11      1.80 o 
   1   1  -5       50.04       46.94      1.15 o 
   2   1  -5       79.68       77.32      2.77 o 
   3   1  -5       91.95       87.94      2.10 o 
   4   1  -5        0.20        0.36      0.38 o 
   5   1  -5       12.50       12.48      0.71 o 
   6   1  -5       34.56       34.45      1.08 o 
   7   1  -5       20.37       22.62      1.04 o 
   8   1  -5       18.01       22.47      1.14 o 
   9   1  -5        1.58        1.59      0.90 o 
   1   2  -5        1.31        0.64      0.38 o 
   2   2  -5       62.68       58.52      1.76 o 
   3   2  -5       99.88       97.86      2.54 o 
   4   2  -5        7.55        7.51      0.73 o 
   5   2  -5       12.55       12.23      0.96 o 
   6   2  -5       43.74       46.23      2.69 o 
   7   2  -5        8.81        9.65      0.99 o 
   8   2  -5        6.40        9.43      2.34 o 
   9   2  -5       14.77       18.48      1.67 o 
   0   3  -5       98.21      100.24      4.54 o 
   1   3  -5      110.00      110.70      3.46 o 
   2   3  -5       53.82       50.16      1.73 o 
   3   3  -5        7.92        7.30      0.61 o 
   4   3  -5       10.15       10.40      0.85 o 
   5   3  -5       54.83       55.54      2.58 o 
   6   3  -5       39.28       41.89      2.43 o 
   7   3  -5       13.68       13.08      1.37 o 
   8   3  -5        0.82        0.84      0.85 o 
   9   3  -5        0.74        1.03      0.87 o 
   1   4  -5       71.83       70.92      2.59 o 
   2   4  -5        3.01        1.61      0.63 o 
   3   4  -5        4.28        4.52      0.53 o 
   4   4  -5       11.30       10.05      1.05 o 
   5   4  -5        9.92       11.48      0.88 o 
   6   4  -5        4.53        4.71      0.79 o 
   7   4  -5       20.95       23.73      1.31 o 
   8   4  -5        6.57        7.91      1.14 o 
   0   5  -5      158.62      166.71      6.75 o 
   1   5  -5       11.28       15.37      1.18 o 
   2   5  -5       13.88       13.91      1.11 o 
   3   5  -5       23.54       21.66      1.86 o 
   4   5  -5       52.98       50.72      2.06 o 
   5   5  -5       10.80       11.51      0.84 o 
   6   5  -5        9.90       12.14      1.16 o 
   7   5  -5        3.55        3.72      1.45 o 
   8   5  -5        5.77        6.16      1.10 o 
   1   6  -5       18.47       14.97      1.15 o 
   2   6  -5        0.70        0.06      0.45 o 
   3   6  -5       29.50       25.18      1.25 o 
   4   6  -5       22.42       22.17      1.20 o 
   5   6  -5        3.98        3.15      0.69 o 
   6   6  -5        1.35        1.32      0.80 o 
   7   6  -5       18.67       21.09      2.42 o 
   8   6  -5        9.28       13.61      2.29 o 
   0   7  -5        4.42        5.27      1.32 o 
   1   7  -5       14.51       15.26      1.22 o 
   2   7  -5       16.17       14.46      1.35 o 
   3   7  -5       10.60        8.56      0.92 o 
   4   7  -5        4.17        4.70      0.67 o 
   5   7  -5        3.00        2.06      0.58 o 
   6   7  -5        2.19        1.33      0.58 o 
   7   7  -5        1.78        1.83      0.90 o 
   1   8  -5        3.44        3.54      0.91 o 
   2   8  -5        6.74        4.75      0.91 o 
   3   8  -5       12.29       15.53      1.12 o 
   4   8  -5        8.71        7.46      0.80 o 
   5   8  -5        1.87        2.94      0.76 o 
   6   8  -5       13.39       15.89      1.59 o 
   0   9  -5       41.91       50.91      3.33 o 
   1   9  -5        7.37        9.66      1.23 o 
   2   9  -5        8.45        9.66      1.20 o 
   3   9  -5        0.32       -0.18      0.69 o 
   4   9  -5       16.71       17.27      1.31 o 
   5   9  -5       10.13        9.94      1.08 o 
   1  10  -5        7.70        7.67      1.25 o 
   2  10  -5        1.04        0.22      1.14 o 
   3  10  -5        1.87        1.70      0.86 o 
   4  10  -5        3.51        3.81      0.87 o 
   0   0  -4      139.06      149.97      4.38 o 
   2   0  -4      208.15      206.27      4.41 o 
   4   0  -4      518.96      519.39     12.14 o 
   6   0  -4       14.94       15.76      1.77 o 
   8   0  -4        9.78       10.19      1.15 o 
  10   0  -4        0.63       -0.17      1.01 o 
   1   1  -4       13.45       10.29      0.65 o 
   2   1  -4       46.14       46.39      1.13 o 
   3   1  -4       83.44       90.97      1.99 o 
   4   1  -4      275.98      276.02      4.43 o 
   5   1  -4      101.05      102.98      2.03 o 
   6   1  -4       27.15       25.16      1.02 o 
   7   1  -4        8.49        8.07      0.71 o 
   8   1  -4        0.75        0.55      0.65 o 
   9   1  -4        7.01        6.50      1.07 o 
  10   1  -4        0.50       -0.35      0.73 o 
   0   2  -4       25.28       24.85      1.71 o 
   1   2  -4        0.96        2.13      0.74 o 
   2   2  -4       57.17       51.14      1.54 o 
   3   2  -4       91.20       92.75      4.29 o 
   4   2  -4       92.34       93.33      2.00 o 
   5   2  -4       68.43       66.56      1.78 o 
   6   2  -4      123.69      126.01      3.85 o 
   7   2  -4        3.71        3.80      0.66 o 
   8   2  -4        2.73        2.83      1.23 o 
   9   2  -4        0.76       -0.04      0.65 o 
  10   2  -4        5.23        4.55      1.00 o 
   1   3  -4       48.49       49.21      1.85 o 
   2   3  -4       28.97       26.51      1.31 o 
   3   3  -4       17.93       13.94      1.53 o 
   4   3  -4       32.06       31.72      1.04 o 
   5   3  -4       35.66       39.53      1.23 o 
   6   3  -4       44.09       44.07      2.01 o 
   7   3  -4       50.80       53.40      1.83 o 
   8   3  -4        0.50        0.03      0.64 o 
   9   3  -4        6.36        6.23      1.04 o 
  10   3  -4        4.59        4.42      1.29 o 
   0   4  -4       77.85       83.99      2.65 o 
   1   4  -4       15.00       14.59      1.52 o 
   2   4  -4       33.44       34.30      2.18 o 
   3   4  -4       83.78       77.54      2.06 o 
   4   4  -4       71.95       69.88      1.73 o 
   5   4  -4      163.93      176.58      3.42 o 
   6   4  -4       10.83       11.32      0.92 o 
   7   4  -4        9.92        8.50      1.07 o 
   8   4  -4        3.63        4.02      0.84 o 
   9   4  -4        0.62        0.97      0.77 o 
  10   4  -4        0.75       -1.07      0.72 o 
   1   5  -4       34.50       34.10      1.25 o 
   2   5  -4       14.93       15.50      1.05 o 
   3   5  -4       93.07       95.47      4.68 o 
   4   5  -4       46.82       48.46      1.38 o 
   5   5  -4       35.15       36.83      1.20 o 
   6   5  -4        3.97        3.49      0.56 o 
   7   5  -4        4.42        2.74      0.79 o 
   8   5  -4        0.74        0.43      0.70 o 
   9   5  -4        1.21        0.86      0.79 o 
   0   6  -4       19.13       17.86      1.61 o 
   1   6  -4        2.15        2.52      0.50 o 
   2   6  -4      178.09      185.35      4.15 o 
   3   6  -4       82.59       83.20      2.31 o 
   4   6  -4       30.16       28.89      1.10 o 
   5   6  -4       19.71       19.92      1.04 o 
   6   6  -4        3.95        4.48      0.69 o 
   7   6  -4        4.11        3.42      1.20 o 
   8   6  -4        3.17        1.71      1.15 o 
   9   6  -4        0.76       -0.10      1.11 o 
   1   7  -4       35.71       37.21      1.39 o 
   2   7  -4       89.89       96.71      2.59 o 
   3   7  -4       47.57       48.02      1.68 o 
   4   7  -4       30.44       27.73      1.09 o 
   5   7  -4       20.24       18.68      0.91 o 
   6   7  -4        3.83        3.20      0.71 o 
   7   7  -4        1.42        0.41      1.13 o 
   8   7  -4        1.70        1.17      1.13 o 
   0   8  -4       12.12       12.82      1.62 o 
   1   8  -4       17.57       15.84      0.96 o 
   2   8  -4       22.03       20.17      1.08 o 
   3   8  -4       11.78       11.02      0.94 o 
   4   8  -4       12.84       12.52      0.98 o 
   5   8  -4       19.90       22.03      1.20 o 
   6   8  -4       23.03       23.11      1.59 o 
   7   8  -4        0.45       -0.65      1.06 o 
   8   8  -4        1.71        2.91      1.35 o 
   1   9  -4        0.75        1.04      0.51 o 
   2   9  -4       14.21       13.23      1.01 o 
   3   9  -4        0.49        0.14      0.52 o 
   4   9  -4       17.24       20.22      1.15 o 
   5   9  -4        4.84        4.26      0.75 o 
   6   9  -4        7.20        7.98      1.25 o 
   7   9  -4        6.94        9.61      1.55 o 
   0  10  -4        3.08        2.07      1.09 o 
   1  10  -4        7.37        8.44      1.54 o 
   2  10  -4        3.08        2.89      0.64 o 
   3  10  -4        4.24        3.81      0.77 o 
   4  10  -4        8.69       10.48      1.04 o 
   5  10  -4       15.20       18.73      1.50 o 
   6  10  -4        1.73        3.27      1.15 o 
   1  11  -4        4.16        3.72      0.95 o 
   2  11  -4       34.90       38.19      1.66 o 
   3  11  -4       21.80       25.61      1.53 o 
   4  11  -4        3.43        3.34      0.78 o 
   0  12  -4        1.09        0.93      1.23 o 
   1  12  -4       12.29       10.46      1.37 o 
   2  12  -4        3.15        1.91      1.15 o 
   2   0  -3      630.38      649.23     20.33 o 
   4   0  -3       10.44       10.16      0.70 o 
   6   0  -3      193.19      204.40      7.64 o 
   8   0  -3       82.29       73.12      3.74 o 
  10   0  -3        2.40        0.79      0.95 o 
   0   1  -3        7.83        6.36      0.86 o 
   1   1  -3      171.60      175.74      2.83 o 
   2   1  -3      135.59      133.24      2.25 o 
   3   1  -3       29.80       26.04      1.13 o 
   4   1  -3       82.46       80.42      1.40 o 
   5   1  -3       67.39       68.48      2.28 o 
   6   1  -3      139.92      139.93      3.63 o 
   7   1  -3       41.10       40.04      1.26 o 
   8   1  -3        2.46        2.42      0.97 o 
   9   1  -3        9.82        7.50      1.04 o 
  10   1  -3        6.41        6.00      1.02 o 
  11   1  -3        0.99        1.20      1.01 o 
   1   2  -3      445.28      467.80     14.61 o 
   2   2  -3      107.29      100.37      2.30 o 
   3   2  -3       53.79       51.77      1.55 o 
   4   2  -3       88.88       86.92      2.37 o 
   5   2  -3       18.53       19.26      0.74 o 
   6   2  -3      113.22      112.34      2.74 o 
   7   2  -3       52.85       52.49      1.68 o 
   8   2  -3       78.47       72.47      3.63 o 
   9   2  -3       13.53       13.95      1.27 o 
  10   2  -3        0.44        0.09      0.66 o 
  11   2  -3        0.25        0.24      0.79 o 
   0   3  -3      227.53      234.04      8.05 o 
   1   3  -3      286.43      322.17     20.61 o 
   2   3  -3       72.36       74.69      2.07 o 
   3   3  -3       18.79       19.23      0.79 o 
   4   3  -3        3.14        2.86      0.27 o 
   5   3  -3        2.03        1.02      0.32 o 
   6   3  -3       88.65       91.75      1.99 o 
   7   3  -3       69.00       66.78      2.42 o 
   8   3  -3       24.09       24.92      1.43 o 
   9   3  -3        0.87        1.50      0.70 o 
  10   3  -3        8.24        7.95      1.16 o 
  11   3  -3        3.63        4.43      1.35 o 
   1   4  -3        8.80        7.28      0.51 o 
   2   4  -3       31.51       30.69      0.96 o 
   3   4  -3      201.93      201.24      5.05 o 
   4   4  -3        2.58        2.28      0.37 o 
   5   4  -3       44.45       47.94      1.43 o 
   6   4  -3       10.94        9.18      0.86 o 
   7   4  -3       19.77       16.74      1.13 o 
   8   4  -3       26.17       27.70      3.85 o 
   9   4  -3       15.20       17.13      1.35 o 
  10   4  -3       11.33       10.93      1.53 o 
  11   4  -3        2.13        0.18      0.75 o 
   0   5  -3      388.08      412.87     13.66 o 
   1   5  -3      264.15      266.43      6.16 o 
   2   5  -3      168.25      174.04      3.58 o 
   3   5  -3       48.70       51.28      1.71 o 
   4   5  -3       42.74       43.95      1.19 o 
   5   5  -3       11.47        9.84      0.62 o 
   6   5  -3        0.43        0.39      0.36 o 
   7   5  -3       43.74       37.30      1.71 o 
   8   5  -3       95.78       92.92      3.85 o 
   9   5  -3        7.55        8.12      1.44 o 
  10   5  -3        8.14        9.75      2.54 o 
   1   6  -3        1.41        1.72      0.36 o 
   2   6  -3       72.06       66.97      1.86 o 
   3   6  -3       92.19       87.15      2.26 o 
   4   6  -3        5.26        4.57      0.43 o 
   5   6  -3       48.44       42.93      1.12 o 
   6   6  -3       10.22        9.57      0.69 o 
   7   6  -3        5.20        3.61      0.77 o 
   8   6  -3       12.86        9.47      1.83 o 
   9   6  -3       13.75       13.18      1.41 o 
  10   6  -3       18.51       19.34      1.61 o 
   0   7  -3      427.52      427.77     10.29 o 
   1   7  -3      206.39      216.63      3.98 o 
   2   7  -3       45.56       43.73      2.12 o 
   3   7  -3        7.61        8.10      0.62 o 
   4   7  -3        1.36        0.43      0.37 o 
   5   7  -3        3.75        2.68      0.45 o 
   6   7  -3        6.93        8.69      0.82 o 
   7   7  -3       16.92       17.27      1.06 o 
   8   7  -3       33.44       30.30      1.75 o 
   9   7  -3       14.63       14.23      1.52 o 
   1   8  -3       80.98       84.74      2.33 o 
   2   8  -3       27.84       24.66      1.12 o 
   3   8  -3       21.07       18.66      0.99 o 
   4   8  -3        0.00        0.24      0.41 o 
   5   8  -3       18.17       16.52      0.98 o 
   6   8  -3        0.86        0.70      0.65 o 
   7   8  -3       52.71       49.61      4.55 o 
   8   8  -3        1.60        1.89      1.36 o 
   9   8  -3       12.99       15.63      2.43 o 
   0   9  -3      405.66      402.96     10.10 o 
   1   9  -3       51.98       54.43      1.52 o 
   2   9  -3       16.51       16.34      0.94 o 
   3   9  -3        9.03        7.18      0.79 o 
   4   9  -3        9.02        9.53      0.87 o 
   5   9  -3        1.91        1.04      0.64 o 
   6   9  -3        3.41        4.30      0.93 o 
   7   9  -3        0.52        0.56      0.79 o 
   8   9  -3       23.05       28.20      2.80 o 
   1  10  -3       59.85       60.61      1.95 o 
   2  10  -3        0.35        0.16      0.49 o 
   3  10  -3        0.75        0.72      0.51 o 
   4  10  -3        2.98        2.52      0.64 o 
   5  10  -3        2.99        2.70      0.87 o 
   6  10  -3        0.91        0.09      0.73 o 
   7  10  -3       12.32       15.62      1.53 o 
   0  11  -3       67.73       72.12      2.77 o 
   1  11  -3       12.95       15.19      1.07 o 
   2  11  -3       69.18       69.20      2.26 o 
   3  11  -3        3.50        2.68      0.70 o 
   4  11  -3        3.43        4.00      0.76 o 
   5  11  -3        1.10        0.53      0.74 o 
   6  11  -3        9.67       13.08      1.76 o 
   1  12  -3       41.01       49.67      1.97 o 
   2  12  -3        8.49        7.96      0.91 o 
   3  12  -3        1.48        0.61      0.62 o 
   4  12  -3        1.67        0.68      0.85 o 
   5  12  -3        1.44        1.34      0.96 o 
   0  13  -3       28.17       33.45      2.84 o 
   1  13  -3       18.88       20.06      1.28 o 
   2  13  -3       18.20       18.96      1.61 o 
   0   0  -2     2105.46     1941.26     42.47 o 
   2   0  -2      646.86      652.23     20.13 o 
   4   0  -2      805.39      818.92     17.89 o 
   6   0  -2      158.45      167.37      6.25 o 
   8   0  -2       32.54       33.26      2.25 o 
  10   0  -2       38.36       39.23      2.75 o 
   1   1  -2      184.54      187.30      3.68 o 
   2   1  -2        4.44        4.70      0.36 o 
   3   1  -2      384.03      392.66     11.48 o 
   4   1  -2      293.11      309.42      4.14 o 
   5   1  -2       57.30       55.46      1.13 o 
   6   1  -2       47.07       43.55      1.16 o 
   7   1  -2        2.13        1.10      0.50 o 
   8   1  -2        8.54        7.93      0.93 o 
   9   1  -2       29.70       31.40      1.62 o 
  10   1  -2        4.47        3.91      0.87 o 
  11   1  -2        3.29        4.07      0.94 o 
   0   2  -2     1338.45     1278.42     39.02 o 
   1   2  -2      354.15      365.65      9.74 o 
   2   2  -2       19.88       18.52      0.56 o 
   3   2  -2      308.65      343.26      9.92 o 
   4   2  -2      300.90      314.81      4.59 o 
   5   2  -2       53.48       51.29      1.20 o 
   6   2  -2       41.23       44.59      1.12 o 
   7   2  -2       35.18       32.49      1.48 o 
   8   2  -2       29.25       27.47      1.78 o 
   9   2  -2        7.39        7.41      0.98 o 
  10   2  -2        6.81        6.64      0.98 o 
  11   2  -2        4.12        2.55      0.95 o 
   1   3  -2      846.18      841.36     15.20 o 
   2   3  -2      185.55      194.25      4.70 o 
   3   3  -2      541.27      595.28      9.85 o 
   4   3  -2      233.48      227.93      3.87 o 
   5   3  -2      185.96      187.11      3.29 o 
   6   3  -2       21.89       22.05      0.75 o 
   7   3  -2       54.93       50.84      2.34 o 
   8   3  -2       25.26       27.54      1.43 o 
   9   3  -2       11.12       11.24      1.14 o 
  10   3  -2        0.02        0.34      0.63 o 
  11   3  -2        0.96        1.01      0.75 o 
   0   4  -2      246.94      235.92      5.76 o 
   1   4  -2       18.11       17.33      1.10 o 
   2   4  -2      124.96      137.57      2.60 o 
   3   4  -2       78.51       83.59      1.65 o 
   4   4  -2      154.05      152.21      2.74 o 
   5   4  -2      338.79      339.04      5.61 o 
   6   4  -2      160.08      157.93      3.66 o 
   7   4  -2       32.60       29.25      1.49 o 
   8   4  -2       40.82       43.64      4.28 o 
   9   4  -2       29.21       29.53      1.60 o 
  10   4  -2       14.69       16.23      1.29 o 
  11   4  -2        4.55        4.17      0.92 o 
   1   5  -2       42.09       40.91      0.88 o 
   2   5  -2      204.62      218.30      3.37 o 
   3   5  -2      138.29      154.48      2.32 o 
   4   5  -2       19.32       18.09      0.60 o 
   5   5  -2       21.33       22.46      0.77 o 
   6   5  -2       45.58       46.45      1.83 o 
   7   5  -2       13.70       11.49      0.73 o 
   8   5  -2        1.08        0.31      0.54 o 
   9   5  -2       13.47       14.01      1.13 o 
  10   5  -2       22.41       24.36      1.54 o 
  11   5  -2        9.37        8.97      1.99 o 
   0   6  -2      107.52       98.94      5.21 o 
   1   6  -2       42.17       37.92      1.33 o 
   2   6  -2       84.41       84.29      1.54 o 
   3   6  -2        5.69        5.43      0.51 o 
   4   6  -2       30.07       32.12      0.85 o 
   5   6  -2       95.44       91.76      1.75 o 
   6   6  -2      179.52      175.28      3.36 o 
   7   6  -2       18.50       17.93      0.82 o 
   8   6  -2       54.99       53.87      2.08 o 
   9   6  -2        7.77        6.26      0.81 o 
  10   6  -2       38.01       43.95      1.78 o 
   1   7  -2      110.69      109.80      2.59 o 
   2   7  -2        7.45        7.52      0.45 o 
   3   7  -2      150.03      148.67      2.58 o 
   4   7  -2       72.09       74.88      1.72 o 
   5   7  -2       30.38       26.13      0.93 o 
   6   7  -2       18.90       15.89      0.92 o 
   7   7  -2        6.66        4.98      1.19 o 
   8   7  -2       17.18       16.32      1.44 o 
   9   7  -2        5.34        4.69      1.64 o 
  10   7  -2       10.77       10.01      2.18 o 
   0   8  -2       74.42       71.08      2.42 o 
   1   8  -2       77.22       74.79      2.27 o 
   2   8  -2      234.69      231.33      5.33 o 
   3   8  -2       57.56       59.96      1.53 o 
   4   8  -2       17.60       18.54      0.93 o 
   5   8  -2       17.90       15.83      1.17 o 
   6   8  -2        1.07        0.67      0.62 o 
   7   8  -2       32.73       32.55      1.77 o 
   8   8  -2        8.18        9.87      1.86 o 
   9   8  -2        0.37        1.40      1.25 o 
   1   9  -2      134.09      133.71      3.91 o 
   2   9  -2      165.58      169.61      3.42 o 
   3   9  -2       61.44       60.78      1.85 o 
   4   9  -2       12.71       13.34      0.88 o 
   5   9  -2        2.52        1.23      0.67 o 
   6   9  -2       13.49       14.06      1.23 o 
   7   9  -2        0.68        1.04      0.95 o 
   8   9  -2        5.15        4.58      0.98 o 
   9   9  -2        2.65        1.64      1.47 o 
   0  10  -2       57.07       57.57      3.36 o 
   1  10  -2       98.91      101.48      2.35 o 
   2  10  -2       24.62       24.22      1.00 o 
   3  10  -2      128.29      123.69      3.19 o 
   4  10  -2       23.62       22.40      1.14 o 
   5  10  -2       24.28       20.89      1.44 o 
   6  10  -2        1.76        2.10      0.79 o 
   7  10  -2        1.06        1.04      0.77 o 
   8  10  -2        1.09       -0.20      0.95 o 
   1  11  -2       25.69       24.83      1.06 o 
   2  11  -2       32.59       31.13      1.19 o 
   3  11  -2       13.18       13.37      1.03 o 
   4  11  -2       26.01       25.44      1.62 o 
   5  11  -2       18.20       16.31      1.34 o 
   6  11  -2        5.70        5.83      1.09 o 
   7  11  -2       13.13       15.57      1.58 o 
   0  12  -2       16.94       15.34      1.32 o 
   1  12  -2       22.65       20.89      1.04 o 
   2  12  -2        5.07        4.46      0.79 o 
   3  12  -2       19.99       18.81      1.16 o 
   4  12  -2        7.32        7.33      1.17 o 
   5  12  -2       16.19       16.04      1.59 o 
   6  12  -2        0.53        2.23      1.16 o 
   1  13  -2        3.68        3.84      0.70 o 
   2  13  -2        1.48        2.44      0.82 o 
   3  13  -2        1.01        0.32      0.81 o 
   4  13  -2        8.69        7.77      1.84 o 
   2   0  -1     2227.06     1983.21     80.56 o 
   4   0  -1      127.17      117.85      4.43 o 
   6   0  -1      254.60      272.82      9.37 o 
   8   0  -1       17.99       14.97      1.52 o 
  10   0  -1       26.32       27.43      2.23 o 
  12   0  -1       13.43       13.31      2.05 o 
   0   1  -1      733.73      714.79     21.88 o 
   1   1  -1     1384.22     1337.40     52.36 o 
   2   1  -1     2484.33     2201.51     27.33 o 
   3   1  -1      370.48      375.59      6.23 o 
   4   1  -1      201.78      196.90      4.03 o 
   5   1  -1      285.08      301.02      6.81 o 
   6   1  -1      167.76      186.19      2.89 o 
   7   1  -1       53.92       52.14      1.93 o 
   8   1  -1       26.50       25.44      1.35 o 
   9   1  -1        7.29        6.56      0.85 o 
  10   1  -1       11.37       11.02      1.15 o 
  11   1  -1       22.02       23.29      1.53 o 
  12   1  -1       19.01       17.62      1.41 o 
   1   2  -1     1119.84     1057.14     19.12 o 
   2   2  -1     2876.31     2454.36     37.66 o 
   3   2  -1      167.07      179.41      2.93 o 
   4   2  -1      707.23      748.51     12.30 o 
   5   2  -1      329.32      332.75      5.40 o 
   6   2  -1        2.80        2.68      0.31 o 
   7   2  -1       13.02       11.54      0.90 o 
   8   2  -1       15.25       13.70      1.01 o 
   9   2  -1        7.83        6.74      0.92 o 
  10   2  -1       27.12       26.30      1.52 o 
  11   2  -1       30.76       27.83      2.53 o 
  12   2  -1        0.93        1.74      0.87 o 
   0   3  -1       67.35       65.81      3.22 o 
   1   3  -1        5.48        4.75      0.23 o 
   2   3  -1      448.76      465.49      7.83 o 
   3   3  -1      554.61      596.90     10.78 o 
   4   3  -1      196.31      201.15      3.37 o 
   5   3  -1        1.67        0.47      0.20 o 
   6   3  -1       22.64       22.27      0.85 o 
   7   3  -1       57.76       56.17      2.01 o 
   8   3  -1       26.92       25.95      1.37 o 
   9   3  -1        9.22        8.74      1.02 o 
  10   3  -1       63.94       64.77      2.52 o 
  11   3  -1        8.64        8.73      1.12 o 
  12   3  -1        2.94        1.16      0.86 o 
   1   4  -1      398.38      405.00      5.84 o 
   2   4  -1      160.82      169.82      2.88 o 
   3   4  -1      832.31      901.84     12.50 o 
   4   4  -1      429.85      432.20      6.83 o 
   5   4  -1       28.24       26.28      0.82 o 
   6   4  -1       45.56       42.10      1.55 o 
   7   4  -1      100.08      100.01      2.40 o 
   8   4  -1       10.24       10.19      0.96 o 
   9   4  -1       20.77       18.84      1.21 o 
  10   4  -1        0.12       -0.49      0.89 o 
  11   4  -1       14.36       12.99      1.15 o 
   0   5  -1      518.58      499.45     11.75 o 
   1   5  -1      212.01      212.56      4.15 o 
   2   5  -1       32.13       30.13      0.62 o 
   3   5  -1      144.86      148.50      2.37 o 
   4   5  -1      246.88      252.60      3.83 o 
   5   5  -1      296.16      300.78      4.55 o 
   6   5  -1       11.40       10.34      0.59 o 
   7   5  -1       36.51       33.96      1.07 o 
   8   5  -1       61.12       61.27      1.89 o 
   9   5  -1        8.48        7.93      1.22 o 
  10   5  -1       11.55       12.44      1.05 o 
  11   5  -1        0.32       -0.04      0.62 o 
   1   6  -1      280.73      295.63      5.09 o 
   2   6  -1       22.04       19.56      0.49 o 
   3   6  -1       99.50      102.34      1.76 o 
   4   6  -1      147.14      145.73      2.42 o 
   5   6  -1       13.49       14.23      0.54 o 
   6   6  -1      123.63      130.33      2.60 o 
   7   6  -1       48.70       47.56      1.34 o 
   8   6  -1        2.56        2.41      0.54 o 
   9   6  -1        0.83       -0.07      0.47 o 
  10   6  -1        1.19        0.90      0.59 o 
  11   6  -1        9.96        9.44      1.02 o 
   0   7  -1       86.74       87.89      2.62 o 
   1   7  -1       31.21       33.10      0.83 o 
   2   7  -1       77.25       74.70      1.43 o 
   3   7  -1       53.19       53.32      1.53 o 
   4   7  -1       85.77       84.42      3.09 o 
   5   7  -1      165.61      169.08      3.74 o 
   6   7  -1       60.69       60.60      1.80 o 
   7   7  -1        6.54        5.41      0.65 o 
   8   7  -1       11.91       13.52      1.91 o 
   9   7  -1        0.08        0.43      1.08 o 
  10   7  -1        7.46        9.73      2.01 o 
   1   8  -1       50.89       51.71      1.34 o 
   2   8  -1       23.00       21.27      0.96 o 
   3   8  -1       84.23       91.09      3.08 o 
   4   8  -1      165.52      168.47      3.87 o 
   5   8  -1      101.27      102.68      3.32 o 
   6   8  -1        1.53        0.60      0.57 o 
   7   8  -1       12.65       13.00      1.23 o 
   8   8  -1        7.72        6.78      1.04 o 
   9   8  -1        6.51        6.42      1.66 o 
  10   8  -1        5.18        3.68      1.56 o 
   0   9  -1       52.03       49.74      1.94 o 
   1   9  -1        1.03        0.08      0.32 o 
   2   9  -1       28.80       27.54      1.00 o 
   3   9  -1       86.82       85.14      2.42 o 
   4   9  -1      147.55      142.79      3.80 o 
   5   9  -1        9.33        9.33      1.74 o 
   6   9  -1       16.69       16.46      1.27 o 
   7   9  -1        4.99        5.00      0.90 o 
   8   9  -1        1.53        1.36      0.80 o 
   9   9  -1        6.41        5.02      1.49 o 
   1  10  -1        0.09       -0.39      0.32 o 
   2  10  -1        0.55       -0.26      0.33 o 
   3  10  -1       41.67       40.82      1.50 o 
   4  10  -1        6.66        8.89      1.04 o 
   5  10  -1       50.25       45.08      2.09 o 
   6  10  -1        9.90       10.71      1.23 o 
   7  10  -1        7.40        6.23      1.36 o 
   8  10  -1        0.32       -0.87      0.75 o 
   0  11  -1       45.40       45.84      2.03 o 
   1  11  -1        1.08        0.84      0.43 o 
   2  11  -1       47.47       43.45      1.41 o 
   3  11  -1       61.20       59.54      2.00 o 
   4  11  -1       46.03       46.28      2.84 o 
   5  11  -1       15.74       16.00      1.30 o 
   6  11  -1       22.19       23.08      1.56 o 
   7  11  -1        0.89        0.33      0.81 o 
   1  12  -1        7.66        6.89      0.73 o 
   2  12  -1        2.45        2.40      0.53 o 
   3  12  -1       12.18       14.98      1.09 o 
   4  12  -1        5.84        4.43      0.98 o 
   5  12  -1       12.37       10.90      1.33 o 
   6  12  -1        0.10       -0.07      0.77 o 
   0  13  -1        7.52        8.68      1.87 o 
   1  13  -1        6.44        7.75      0.90 o 
   2  13  -1        5.33        4.17      0.68 o 
   3  13  -1        3.68        2.77      0.91 o 
   4  13  -1       14.03       18.86      1.54 o 
   5  13  -1       46.38       51.21      3.49 o 
   1  14  -1        8.16        8.79      0.90 o 
   2  14  -1        1.80        2.95      0.79 o 
   2   0   0      108.11      101.18      3.39 o 
   4   0   0      149.47      164.58      3.85 o 
   6   0   0        4.43        3.71      0.43 o 
   8   0   0        0.08        0.18      0.65 o 
  10   0   0       43.47       41.79      2.70 o 
  12   0   0        2.47        4.71      1.44 o 
   1   1   0        0.01       -0.29      0.19 o 
   2   1   0     1095.71     1049.15     21.74 o 
   3   1   0      124.28      128.19      2.49 o 
   4   1   0        0.49        0.30      0.21 o 
   5   1   0       92.05       85.07      1.88 o 
   6   1   0       13.77       12.21      0.58 o 
   7   1   0      207.97      207.20      8.80 o 
   8   1   0        6.97        9.42      1.10 o 
   9   1   0       11.98       12.51      0.99 o 
  10   1   0        4.28        4.61      0.82 o 
  11   1   0       24.77       26.14      2.19 o 
  12   1   0        0.71        0.34      0.75 o 
   0   2   0       23.36       21.31      0.68 o 
   1   2   0     3249.52     3395.28    125.22 o 
   2   2   0     4921.38     5694.53    222.11 o 
   3   2   0       10.23       11.36      0.41 o 
   4   2   0       45.85       48.81      0.96 o 
   5   2   0        0.00        0.13      0.33 o 
   6   2   0       11.75        9.92      0.55 o 
   7   2   0        2.95        3.63      0.59 o 
   8   2   0      206.26      200.55      5.25 o 
   9   2   0        5.90        6.33      0.88 o 
  10   2   0        0.06       -0.27      0.57 o 
  11   2   0       10.99       11.23      1.28 o 
  12   2   0        0.06       -0.29      0.73 o 
   1   3   0      215.42      221.53      4.33 o 
   2   3   0       11.30       11.74      0.32 o 
   3   3   0     1028.10     1061.82     14.71 o 
   4   3   0        4.39        3.37      0.23 o 
   5   3   0      100.55      102.29      1.85 o 
   6   3   0        0.02       -0.20      0.23 o 
   7   3   0       25.54       23.53      0.92 o 
   8   3   0        0.39       -0.30      0.45 o 
   9   3   0      280.17      285.88      7.25 o 
  10   3   0       42.06       43.17      1.99 o 
  11   3   0        0.15       -0.66      0.70 o 
  12   3   0        1.76        0.53      0.79 o 
   0   4   0      844.10      770.96     23.68 o 
   1   4   0      397.10      405.07      6.09 o 
   2   4   0      294.79      320.50      4.60 o 
   3   4   0       73.47       77.97      1.44 o 
   4   4   0      188.97      196.14      4.15 o 
   5   4   0        3.67        4.63      0.38 o 
   6   4   0       61.24       57.22      1.36 o 
   7   4   0      123.32      122.23      2.47 o 
   8   4   0       81.48       81.52      2.23 o 
   9   4   0       91.78       96.59      2.61 o 
  10   4   0       11.66       11.98      1.24 o 
  11   4   0        1.53        0.38      0.76 o 
  12   4   0        1.15       -0.16      0.80 o 
   1   5   0      155.29      182.18      2.97 o 
   2   5   0       37.23       41.15      0.79 o 
   3   5   0       78.17       77.17      1.34 o 
   4   5   0        0.01        0.13      0.16 o 
   5   5   0       16.29       16.14      0.62 o 
   6   5   0       53.15       55.39      1.36 o 
   7   5   0      175.33      176.67      4.10 o 
   8   5   0      155.66      157.89      9.48 o 
   9   5   0       11.07       11.13      1.33 o 
  10   5   0       12.95       12.15      1.02 o 
  11   5   0        2.02        2.17      0.85 o 
   0   6   0      143.55      150.16      6.53 o 
   1   6   0      694.20      741.44     10.58 o 
   2   6   0       12.96       16.59      0.43 o 
   3   6   0        0.41        0.16      0.16 o 
   4   6   0       88.04       86.93      1.54 o 
   5   6   0       11.75       11.90      0.57 o 
   6   6   0      311.41      324.68      5.57 o 
   7   6   0        0.73        0.38      0.35 o 
   8   6   0       26.53       25.07      0.98 o 
   9   6   0        0.23       -0.27      0.48 o 
  10   6   0        6.28        7.52      1.10 o 
  11   6   0        4.16        1.99      0.89 o 
   1   7   0      650.31      667.71     13.55 o 
   2   7   0       22.01       26.63      0.94 o 
   3   7   0       17.12       17.49      0.78 o 
   4   7   0       18.82       19.68      0.85 o 
   5   7   0        0.06        0.14      0.52 o 
   6   7   0      193.63      195.35      8.72 o 
   7   7   0       24.31       25.19      1.13 o 
   8   7   0        2.37        3.32      0.79 o 
   9   7   0        0.00        0.07      1.00 o 
  10   7   0        2.04        0.21      1.13 o 
   0   8   0       43.24       51.58      1.90 o 
   1   8   0       61.10       59.69      1.49 o 
   2   8   0       35.27       36.83      1.10 o 
   3   8   0        5.43        5.73      0.69 o 
   4   8   0        2.41        1.48      0.40 o 
   5   8   0        9.04        8.74      0.96 o 
   6   8   0        0.85        0.03      0.53 o 
   7   8   0       58.36       59.74      2.44 o 
   8   8   0        7.43        7.67      1.08 o 
   9   8   0        0.34        0.40      1.17 o 
  10   8   0       10.77        7.69      1.77 o 
   1   9   0       14.87       14.71      0.73 o 
   2   9   0      142.90      134.56      2.81 o 
   3   9   0       74.84       68.80      1.97 o 
   4   9   0        0.13       -0.03      0.47 o 
   5   9   0        0.16        0.04      0.50 o 
   6   9   0        1.05       -0.37      0.53 o 
   7   9   0        3.25        3.82      0.82 o 
   8   9   0       51.16       56.02      2.46 o 
   9   9   0        8.79        6.72      1.60 o 
   0  10   0       56.90       53.33      3.23 o 
   1  10   0        3.27        3.31      0.48 o 
   2  10   0       54.21       51.02      1.70 o 
   3  10   0        4.82        3.58      0.58 o 
   4  10   0        3.66        3.24      1.41 o 
   5  10   0       12.80       12.40      1.90 o 
   6  10   0        1.29        0.83      0.61 o 
   7  10   0        0.34       -0.49      0.69 o 
   8  10   0        8.64       11.04      1.34 o 
   9  10   0       12.90       10.49      1.94 o 
   1  11   0        9.12       10.91      0.87 o 
   2  11   0       35.88       36.51      1.46 o 
   3  11   0        3.93        2.65      0.59 o 
   4  11   0        1.46       -0.01      0.58 o 
   5  11   0       16.15       17.02      1.33 o 
   6  11   0       26.66       28.02      1.76 o 
   7  11   0        9.66       11.74      1.41 o 
   8  11   0       10.46       12.92      1.47 o 
   0  12   0       87.18       85.51      3.18 o 
   1  12   0       15.61       15.69      0.92 o 
   2  12   0        0.40        0.15      0.48 o 
   3  12   0        1.32        1.40      0.74 o 
   4  12   0        2.76        1.96      0.80 o 
   5  12   0        0.68       -0.01      0.72 o 
   6  12   0        2.29        0.90      0.88 o 
   1  13   0        5.66        4.94      0.71 o 
   2  13   0        0.37       -0.17      0.50 o 
   3  13   0       12.16       13.51      3.23 o 
   4  13   0        0.08       -0.72      0.73 o 
   5  13   0       32.28       36.81      2.18 o 
   0  14   0        0.00        0.16      0.93 o 
   1  14   0       20.91       18.28      1.27 o 
   2  14   0        0.25       -0.40      0.79 o 
   2   0   1     2229.05     2036.49     43.72 o 
   4   0   1      126.71      113.32      5.94 o 
   6   0   1      254.46      259.10      6.15 o 
   8   0   1       17.90       14.78      1.41 o 
  10   0   1       26.37       25.31      2.17 o 
  12   0   1       13.44       17.42      2.20 o 
   0   1   1      734.75      681.38     20.90 o 
   1   1   1     1382.52     1279.17     25.15 o 
   2   1   1     2485.57     2240.07     90.45 o 
   3   1   1      370.48      390.45      6.20 o 
   4   1   1      201.61      195.83      4.65 o 
   5   1   1      285.47      299.41      7.01 o 
   6   1   1      167.53      181.01      3.70 o 
   7   1   1       54.00       56.25      2.06 o 
   8   1   1       26.45       24.42      1.29 o 
   9   1   1        7.27        7.85      1.39 o 
  10   1   1       11.31       10.69      1.14 o 
  11   1   1       21.98       23.20      1.57 o 
  12   1   1       18.98       18.62      1.47 o 
   1   2   1     1118.77     1085.96     20.88 o 
   2   2   1     2875.15     2551.67     66.45 o 
   3   2   1      166.92      166.86      2.54 o 
   4   2   1      707.94      735.92     12.50 o 
   5   2   1      329.54      334.48      5.51 o 
   6   2   1        2.81        2.93      0.39 o 
   7   2   1       13.07       10.16      0.57 o 
   8   2   1       15.19       13.28      1.17 o 
   9   2   1        7.83        7.12      0.90 o 
  10   2   1       27.07       26.85      1.56 o 
  11   2   1       30.82       33.46      1.81 o 
  12   2   1        0.94        1.31      0.81 o 
   0   3   1       67.35       61.43      1.78 o 
   1   3   1        5.44        4.37      0.23 o 
   2   3   1      448.50      451.45      6.39 o 
   3   3   1      554.63      585.46      8.22 o 
   4   3   1      196.42      200.49      3.02 o 
   5   3   1        1.69        0.51      0.22 o 
   6   3   1       22.70       19.70      0.71 o 
   7   3   1       57.85       54.56      1.36 o 
   8   3   1       26.96       27.41      1.12 o 
   9   3   1        9.20        8.79      1.04 o 
  10   3   1       63.93       67.62      3.22 o 
  11   3   1        8.66        8.94      1.19 o 
  12   3   1        2.93        3.52      0.98 o 
   1   4   1      398.28      401.25      6.86 o 
   2   4   1      161.19      175.02      2.64 o 
   3   4   1      831.64      891.49     12.52 o 
   4   4   1      429.73      442.05      7.81 o 
   5   4   1       28.32       26.11      0.80 o 
   6   4   1       45.55       40.95      1.11 o 
   7   4   1      100.14       98.36      2.10 o 
   8   4   1       10.18       10.89      0.82 o 
   9   4   1       20.81       18.36      1.24 o 
  10   4   1        0.11       -0.66      0.61 o 
  11   4   1       14.38       17.08      1.48 o 
   0   5   1      517.52      525.41     20.09 o 
   1   5   1      211.79      214.57      3.87 o 
   2   5   1       32.18       29.77      0.66 o 
   3   5   1      144.83      152.68      2.65 o 
   4   5   1      247.27      255.96      3.88 o 
   5   5   1      296.22      308.12      5.21 o 
   6   5   1       11.54       10.75      0.59 o 
   7   5   1       36.46       34.79      1.09 o 
   8   5   1       61.07       59.01      1.86 o 
   9   5   1        8.49        8.00      0.96 o 
  10   5   1       11.54       13.54      1.26 o 
  11   5   1        0.33        0.37      0.75 o 
   1   6   1      280.86      301.13      5.42 o 
   2   6   1       22.03       20.71      0.54 o 
   3   6   1       99.67      105.03      1.77 o 
   4   6   1      147.34      157.09      2.50 o 
   5   6   1       13.49       14.60      0.65 o 
   6   6   1      123.70      126.89      2.59 o 
   7   6   1       48.57       48.80      1.36 o 
   8   6   1        2.57        2.20      0.46 o 
   9   6   1        0.82        1.07      0.66 o 
  10   6   1        1.18        0.91      0.72 o 
  11   6   1        9.94       10.97      1.88 o 
   0   7   1       86.52       83.58      6.50 o 
   1   7   1       31.29       33.39      1.00 o 
   2   7   1       77.25       73.83      1.60 o 
   3   7   1       53.19       50.29      1.25 o 
   4   7   1       85.95       89.24      2.23 o 
   5   7   1      165.50      170.07      3.77 o 
   6   7   1       60.59       61.00      2.23 o 
   7   7   1        6.51        5.43      0.68 o 
   8   7   1       11.91       12.53      0.95 o 
   9   7   1        0.08       -0.33      0.62 o 
  10   7   1        7.43        7.48      1.54 o 
   1   8   1       50.97       49.59      1.36 o 
   2   8   1       23.02       22.45      1.38 o 
   3   8   1       84.27       89.69      2.32 o 
   4   8   1      165.51      166.05      4.76 o 
   5   8   1      101.18      104.54      3.39 o 
   6   8   1        1.53        1.10      0.65 o 
   7   8   1       12.72       14.03      3.09 o 
   8   8   1        7.72        8.28      2.23 o 
   9   8   1        6.49        5.97      1.57 o 
   0   9   1       52.19       45.71      5.11 o 
   1   9   1        1.03        0.07      0.31 o 
   2   9   1       28.64       27.17      1.15 o 
   3   9   1       86.81       82.59      2.28 o 
   4   9   1      147.61      139.82      4.30 o 
   5   9   1        9.33        8.32      1.04 o 
   6   9   1       16.68       16.28      1.24 o 
   7   9   1        4.99        5.19      0.95 o 
   8   9   1        1.52        0.92      0.74 o 
   9   9   1        6.39        7.59      1.18 o 
   1  10   1        0.09        0.11      0.41 o 
   2  10   1        0.55       -0.02      0.42 o 
   3  10   1       41.69       40.98      1.53 o 
   4  10   1        6.66        8.52      1.06 o 
   5  10   1       50.25       45.35      2.13 o 
   6  10   1        9.90       10.14      1.22 o 
   7  10   1        7.36        8.52      1.18 o 
   8  10   1        0.32        0.46      0.77 o 
   0  11   1       45.41       43.67      2.07 o 
   1  11   1        1.08        0.57      0.54 o 
   2  11   1       47.60       43.19      1.65 o 
   3  11   1       61.18       55.71      2.44 o 
   4  11   1       45.94       47.05      2.25 o 
   5  11   1       15.74       16.76      1.42 o 
   6  11   1       22.17       22.05      1.60 o 
   7  11   1        0.89        0.05      0.82 o 
   1  12   1        7.65        5.83      0.81 o 
   2  12   1        2.44        2.10      0.64 o 
   3  12   1       12.23       13.00      1.39 o 
   4  12   1        5.85        3.15      0.95 o 
   5  12   1       12.45       13.00      1.52 o 
   6  12   1        0.10       -0.54      0.76 o 
   0  13   1        7.46        8.20      1.67 o 
   1  13   1        6.46        6.59      1.01 o 
   2  13   1        5.31        4.43      1.01 o 
   3  13   1        3.68        2.18      0.88 o 
   4  13   1       14.03       17.23      1.56 o 
   5  13   1       46.37       54.10      3.90 o 
   1  14   1        8.15        8.42      1.06 o 
   2  14   1        1.81        1.44      1.30 o 
   2   0   2      646.95      609.02     13.50 o 
   4   0   2      804.73      824.96     15.07 o 
   6   0   2      158.68      155.08      4.09 o 
   8   0   2       32.55       32.93      2.17 o 
  10   0   2       38.25       38.47      2.69 o 
   1   1   2      184.25      184.20      3.98 o 
   2   1   2        4.42        4.63      0.38 o 
   3   1   2      384.18      395.21      6.39 o 
   4   1   2      293.11      306.06      5.07 o 
   5   1   2       57.34       56.41      1.26 o 
   6   1   2       47.03       43.12      1.33 o 
   7   1   2        2.12        2.47      0.48 o 
   8   1   2        8.52        8.89      0.92 o 
   9   1   2       29.78       29.57      1.53 o 
  10   1   2        4.47        5.17      0.92 o 
  11   1   2        3.28        4.45      0.95 o 
   0   2   2     1339.60     1310.48     40.03 o 
   1   2   2      353.97      371.26     11.69 o 
   2   2   2       19.82       18.05      0.50 o 
   3   2   2      308.77      345.04      5.66 o 
   4   2   2      300.88      314.87      6.46 o 
   5   2   2       53.46       51.37      1.40 o 
   6   2   2       41.32       43.75      1.87 o 
   7   2   2       35.21       33.49      1.21 o 
   8   2   2       29.23       27.58      1.42 o 
   9   2   2        7.38        7.35      0.94 o 
  10   2   2        6.78        4.93      0.93 o 
  11   2   2        4.12        4.34      1.33 o 
   1   3   2      845.85      839.46     13.05 o 
   2   3   2      185.57      197.13      3.00 o 
   3   3   2      541.16      592.59      8.44 o 
   4   3   2      233.39      227.69      7.03 o 
   5   3   2      185.59      188.41      3.48 o 
   6   3   2       21.86       22.98      1.51 o 
   7   3   2       55.03       52.73      1.61 o 
   8   3   2       25.31       26.94      1.16 o 
   9   3   2       11.16       10.08      1.10 o 
  10   3   2        0.02       -0.26      0.93 o 
  11   3   2        0.97        0.91      0.76 o 
   0   4   2      247.10      250.29      8.28 o 
   1   4   2       18.04       15.01      1.40 o 
   2   4   2      124.90      134.21      2.19 o 
   3   4   2       78.50       77.66      1.43 o 
   4   4   2      154.00      147.83      2.41 o 
   5   4   2      339.09      343.74      5.81 o 
   6   4   2      160.02      153.20      2.92 o 
   7   4   2       32.61       29.78      1.17 o 
   8   4   2       40.83       41.02      2.58 o 
   9   4   2       29.19       25.82      1.48 o 
  10   4   2       14.71       15.56      1.32 o 
  11   4   2        4.53        3.59      0.92 o 
   1   5   2       42.09       42.16      1.44 o 
   2   5   2      204.55      215.48      3.35 o 
   3   5   2      138.34      157.97      2.90 o 
   4   5   2       19.23       19.03      0.61 o 
   5   5   2       21.34       21.06      0.97 o 
   6   5   2       45.63       43.59      1.21 o 
   7   5   2       13.73       11.52      0.83 o 
   8   5   2        1.07        1.41      0.50 o 
   9   5   2       13.51       13.60      1.24 o 
  10   5   2       22.40       23.66      1.52 o 
  11   5   2        9.37        7.30      1.09 o 
   0   6   2      107.64       98.51      3.94 o 
   1   6   2       42.18       36.26      1.54 o 
   2   6   2       84.45       83.83      2.08 o 
   3   6   2        5.70        4.81      0.37 o 
   4   6   2       29.88       32.79      0.97 o 
   5   6   2       95.33       90.55      1.97 o 
   6   6   2      179.47      171.42      3.30 o 
   7   6   2       18.52       18.15      1.55 o 
   8   6   2       54.90       55.71      1.81 o 
   9   6   2        7.78       10.26      1.63 o 
  10   6   2       38.06       44.74      3.05 o 
   1   7   2      110.78      108.73      2.65 o 
   2   7   2        7.52        6.74      0.62 o 
   3   7   2      149.91      148.08      3.71 o 
   4   7   2       72.11       69.23      1.97 o 
   5   7   2       30.40       26.68      1.13 o 
   6   7   2       18.92       15.95      0.93 o 
   7   7   2        6.69        5.94      0.75 o 
   8   7   2       17.25       17.97      1.39 o 
   9   7   2        5.37        6.47      1.04 o 
  10   7   2       10.78       14.00      2.01 o 
   0   8   2       74.39       75.46      3.47 o 
   1   8   2       77.34       72.93      2.06 o 
   2   8   2      234.80      246.55      5.14 o 
   3   8   2       57.52       55.86      1.74 o 
   4   8   2       17.62       15.85      1.17 o 
   5   8   2       17.82       17.40      1.20 o 
   6   8   2        1.08       -0.36      0.69 o 
   7   8   2       32.65       31.51      1.71 o 
   8   8   2        8.15        9.54      1.80 o 
   9   8   2        0.37        0.71      1.11 o 
   1   9   2      134.04      135.74      3.32 o 
   2   9   2      165.50      176.20      4.01 o 
   3   9   2       61.52       60.32      3.74 o 
   4   9   2       12.65       12.89      1.13 o 
   5   9   2        2.49        1.53      0.69 o 
   6   9   2       13.51       11.22      1.22 o 
   7   9   2        0.68        0.55      0.65 o 
   8   9   2        5.17        3.41      1.47 o 
   9   9   2        2.66        4.80      1.65 o 
   0  10   2       57.15       56.31      3.17 o 
   1  10   2       99.13       98.06      2.74 o 
   2  10   2       24.63       22.90      1.18 o 
   3  10   2      128.25      135.26      4.53 o 
   4  10   2       23.64       23.55      1.53 o 
   5  10   2       24.22       22.36      1.52 o 
   6  10   2        1.75        1.75      0.79 o 
   7  10   2        1.06        0.31      0.80 o 
   8  10   2        1.09        0.81      1.32 o 
   1  11   2       25.75       26.38      1.32 o 
   2  11   2       32.59       30.51      1.44 o 
   3  11   2       13.13       11.59      1.80 o 
   4  11   2       25.93       23.63      1.60 o 
   5  11   2       18.20       17.54      2.20 o 
   6  11   2        5.71        5.93      1.08 o 
   7  11   2       13.11       13.39      2.96 o 
   0  12   2       17.00       14.36      1.99 o 
   1  12   2       22.71       23.84      1.34 o 
   2  12   2        5.06        3.51      1.40 o 
   3  12   2       19.99       18.92      1.55 o 
   4  12   2        7.31        4.14      1.03 o 
   5  12   2       16.13       17.42      1.56 o 
   6  12   2        0.52       -0.45      0.82 o 
   1  13   2        3.64        2.99      1.21 o 
   2  13   2        1.47        1.60      0.96 o 
   3  13   2        1.03        0.06      0.82 o 
   4  13   2        8.71        4.00      1.14 o 
   2   0   3      630.44      676.78     15.19 o 
   4   0   3       10.51        9.73      0.82 o 
   6   0   3      193.10      199.39      5.28 o 
   8   0   3       82.38       84.38      4.07 o 
  10   0   3        2.40        1.88      1.03 o 
   0   1   3        7.72        7.94      0.93 o 
   1   1   3      171.21      186.58      6.72 o 
   2   1   3      135.84      136.75      4.08 o 
   3   1   3       29.80       27.57      1.73 o 
   4   1   3       82.43       81.68      2.08 o 
   5   1   3       67.53       65.50      2.41 o 
   6   1   3      139.76      141.50      3.27 o 
   7   1   3       41.05       41.61      1.47 o 
   8   1   3        2.46        1.44      0.61 o 
   9   1   3        9.82        8.55      1.04 o 
  10   1   3        6.42        5.02      0.95 o 
  11   1   3        0.98        0.53      0.75 o 
   1   2   3      445.61      494.74     11.28 o 
   2   2   3      107.13       99.36      2.01 o 
   3   2   3       53.68       50.38      2.17 o 
   4   2   3       88.90       89.12      2.24 o 
   5   2   3       18.64       18.61      1.11 o 
   6   2   3      113.24      111.82      2.76 o 
   7   2   3       52.82       52.12      2.94 o 
   8   2   3       78.33       75.08      2.21 o 
   9   2   3       13.50       13.75      1.18 o 
  10   2   3        0.44        0.32      0.70 o 
  11   2   3        0.25       -0.05      0.75 o 
   0   3   3      227.11      233.50      8.15 o 
   1   3   3      286.47      313.24     11.61 o 
   2   3   3       72.34       72.90      1.60 o 
   3   3   3       18.81       18.68      0.70 o 
   4   3   3        3.15        2.45      0.35 o 
   5   3   3        2.06        0.76      0.37 o 
   6   3   3       88.78       86.87      2.33 o 
   7   3   3       69.16       65.55      1.97 o 
   8   3   3       24.09       26.09      1.22 o 
   9   3   3        0.86        1.11      0.66 o 
  10   3   3        8.23        7.38      1.11 o 
  11   3   3        3.64        4.18      1.53 o 
   1   4   3        8.84        8.71      2.30 o 
   2   4   3       31.44       30.98      0.94 o 
   3   4   3      201.88      194.11      3.51 o 
   4   4   3        2.61        1.30      0.42 o 
   5   4   3       44.51       44.24      1.48 o 
   6   4   3       10.93        8.23      0.76 o 
   7   4   3       19.76       16.96      0.99 o 
   8   4   3       26.22       28.32      1.29 o 
   9   4   3       15.13       14.65      1.34 o 
  10   4   3       11.30       12.31      1.33 o 
  11   4   3        2.13        1.71      1.25 o 
   0   5   3      387.95      376.95     13.11 o 
   1   5   3      264.05      264.13      6.49 o 
   2   5   3      167.85      171.10      3.69 o 
   3   5   3       48.69       46.59      1.18 o 
   4   5   3       42.87       39.83      1.15 o 
   5   5   3       11.48        8.88      0.64 o 
   6   5   3        0.44       -0.17      0.39 o 
   7   5   3       43.70       36.81      1.44 o 
   8   5   3       95.91       93.41      2.62 o 
   9   5   3        7.55        8.54      1.10 o 
  10   5   3        8.18       11.08      1.88 o 
   1   6   3        1.41        1.49      0.49 o 
   2   6   3       72.18       71.20      2.39 o 
   3   6   3       92.31       83.16      1.92 o 
   4   6   3        5.30        4.43      0.73 o 
   5   6   3       48.41       44.30      2.09 o 
   6   6   3       10.20        9.32      1.51 o 
   7   6   3        5.20        6.29      0.97 o 
   8   6   3       12.84       12.71      1.29 o 
   9   6   3       13.74       15.15      1.48 o 
  10   6   3       18.54       17.08      1.99 o 
   0   7   3      426.92      426.49     14.42 o 
   1   7   3      206.33      211.63      5.62 o 
   2   7   3       45.53       40.85      1.89 o 
   3   7   3        7.62        6.93      0.60 o 
   4   7   3        1.36        1.37      1.27 o 
   5   7   3        3.73        1.88      0.72 o 
   6   7   3        6.97        9.70      1.13 o 
   7   7   3       16.96       18.59      1.46 o 
   8   7   3       33.48       31.28      1.84 o 
   9   7   3       14.61       13.95      1.49 o 
   1   8   3       81.32       76.71      2.70 o 
   2   8   3       27.81       25.22      1.42 o 
   3   8   3       21.09       18.93      1.29 o 
   4   8   3        0.00       -0.72      0.48 o 
   5   8   3       18.17       18.51      1.33 o 
   6   8   3        0.86        1.50      1.19 o 
   7   8   3       52.58       47.93      3.40 o 
   8   8   3        1.60        3.17      1.55 o 
   9   8   3       12.97       18.90      2.50 o 
   0   9   3      406.04      414.87     14.01 o 
   1   9   3       51.99       51.28      2.15 o 
   2   9   3       16.53       14.57      1.20 o 
   3   9   3        9.03        7.10      1.00 o 
   4   9   3        9.02        8.12      1.08 o 
   5   9   3        1.92        1.78      0.80 o 
   6   9   3        3.37        3.49      1.28 o 
   7   9   3        0.52        1.04      1.15 o 
   8   9   3       23.03       31.77      2.89 o 
   1  10   3       59.77       57.31      2.39 o 
   2  10   3        0.35        0.54      0.63 o 
   3  10   3        0.77        0.58      0.77 o 
   4  10   3        2.98        2.11      0.78 o 
   5  10   3        3.00        1.16      0.83 o 
   6  10   3        0.91        1.40      1.30 o 
   7  10   3       12.35       13.97      2.35 o 
   0  11   3       67.67       66.63      3.84 o 
   1  11   3       12.96       10.42      1.44 o 
   2  11   3       69.22       64.04      3.80 o 
   3  11   3        3.51        2.12      0.88 o 
   4  11   3        3.42        3.38      0.97 o 
   5  11   3        1.10        0.17      0.75 o 
   6  11   3        9.69       13.16      2.28 o 
   1  12   3       40.97       45.26      2.26 o 
   2  12   3        8.47        6.64      1.72 o 
   3  12   3        1.48        0.29      1.16 o 
   4  12   3        1.67        0.95      0.90 o 
   5  12   3        1.44        0.19      1.26 o 
   0  13   3       28.13       29.77      2.71 o 
   1  13   3       18.89       19.85      2.22 o 
   2  13   3       18.18       17.80      2.39 o 
   4   0   4      519.28      497.40     16.90 o 
   6   0   4       14.82       14.79      1.66 o 
   8   0   4        9.76        8.19      1.61 o 
  10   0   4        0.62        0.06      1.06 o 
   1   1   4       13.46        8.66      1.24 o 
   2   1   4       46.13       48.97      2.82 o 
   3   1   4       83.57       89.41      2.38 o 
   4   1   4      276.02      278.18      5.77 o 
   5   1   4      100.95      100.39      2.68 o 
   6   1   4       27.17       23.79      1.21 o 
   7   1   4        8.54        7.64      1.08 o 
   8   1   4        0.76        0.43      0.53 o 
   9   1   4        6.99        6.00      0.97 o 
  10   1   4        0.50        0.18      0.76 o 
   0   2   4       25.17       23.22      1.80 o 
   1   2   4        0.96        0.73      0.47 o 
   2   2   4       57.31       61.65      3.22 o 
   3   2   4       91.23       90.56      2.47 o 
   4   2   4       92.30       90.80      3.23 o 
   5   2   4       68.33       62.93      2.25 o 
   6   2   4      123.77      124.89      3.78 o 
   7   2   4        3.72        3.59      0.66 o 
   8   2   4        2.72        2.35      0.66 o 
   9   2   4        0.76        0.58      0.83 o 
  10   2   4        5.23        5.02      1.04 o 
   1   3   4       48.57       49.08      1.94 o 
   2   3   4       29.03       28.51      1.83 o 
   3   3   4       17.85       15.07      0.88 o 
   4   3   4       32.01       30.51      1.28 o 
   5   3   4       35.63       37.92      1.48 o 
   6   3   4       44.07       42.37      1.62 o 
   7   3   4       50.65       52.17      1.87 o 
   8   3   4        0.50       -0.26      0.51 o 
   9   3   4        6.40        6.23      1.25 o 
  10   3   4        4.59        4.11      1.03 o 
   0   4   4       77.65       86.31      4.03 o 
   1   4   4       15.05       14.83      1.12 o 
   2   4   4       33.46       32.64      2.09 o 
   3   4   4       83.75       79.63      1.89 o 
   4   4   4       71.91       68.68      2.05 o 
   5   4   4      164.04      157.45      3.77 o 
   6   4   4       10.87       10.99      0.96 o 
   7   4   4        9.90        8.60      0.90 o 
   8   4   4        3.63        3.47      0.73 o 
   9   4   4        0.63       -0.40      0.72 o 
  10   4   4        0.75        0.64      0.85 o 
   1   5   4       34.46       31.35      1.56 o 
   2   5   4       14.87       15.56      1.12 o 
   3   5   4       93.11       88.34      2.41 o 
   4   5   4       46.82       44.02      1.59 o 
   5   5   4       35.17       33.66      1.40 o 
   6   5   4        3.96        2.61      0.62 o 
   7   5   4        4.43        3.12      0.69 o 
   8   5   4        0.74        1.01      0.63 o 
   9   5   4        1.20        0.92      0.70 o 
   0   6   4       19.25       18.30      1.73 o 
   1   6   4        2.16        0.88      0.55 o 
   2   6   4      177.95      181.65      5.10 o 
   3   6   4       82.63       73.62      2.68 o 
   4   6   4       30.02       29.42      1.62 o 
   5   6   4       19.66       18.49      2.06 o 
   6   6   4        3.97        5.01      0.99 o 
   7   6   4        4.11        5.06      1.00 o 
   8   6   4        3.19        2.17      0.90 o 
   9   6   4        0.76       -0.07      1.41 o 
   1   7   4       35.61       35.64      1.78 o 
   2   7   4       89.96       88.30      3.73 o 
   3   7   4       47.67       43.87      2.95 o 
   4   7   4       30.51       24.94      1.56 o 
   5   7   4       20.30       18.39      1.39 o 
   6   7   4        3.83        4.38      0.90 o 
   7   7   4        1.42        1.24      0.87 o 
   8   7   4        1.69        0.70      0.82 o 
   0   8   4       12.11       12.67      1.82 o 
   1   8   4       17.49       16.74      1.61 o 
   2   8   4       22.06       19.92      1.40 o 
   3   8   4       11.77       10.16      1.76 o 
   4   8   4       12.86       13.28      1.89 o 
   5   8   4       19.92       20.22      2.17 o 
   6   8   4       23.05       22.05      1.65 o 
   7   8   4        0.45        1.03      1.16 o 
   8   8   4        1.71        1.50      1.46 o 
   1   9   4        0.76        0.04      0.66 o 
   2   9   4       14.20       15.10      2.05 o 
   3   9   4        0.48       -0.71      0.90 o 
   4   9   4       17.22       19.95      2.46 o 
   5   9   4        4.85        3.54      1.33 o 
   6   9   4        7.19        9.37      1.84 o 
   7   9   4        6.95        8.88      2.19 o 
   0  10   4        3.07        1.40      1.19 o 
   1  10   4        7.36        6.81      1.14 o 
   2  10   4        3.11        5.33      1.53 o 
   3  10   4        4.24        3.71      1.35 o 
   4  10   4        8.71       10.25      1.98 o 
   5  10   4       15.26       14.25      2.25 o 
   6  10   4        1.73        1.56      1.35 o 
   1  11   4        4.16        2.73      0.97 o 
   2  11   4       34.91       35.56      2.93 o 
   3  11   4       21.75       22.47      2.49 o 
   4  11   4        3.42        2.93      1.42 o 
   0  12   4        1.10        0.72      1.28 o 
   1  12   4       12.26        7.84      1.76 o 
   2  12   4        3.15        1.30      1.47 o 
   4   0   5       66.81       59.11      3.49 o 
   6   0   5        1.72        4.95      1.27 o 
   8   0   5       35.10       32.93      2.78 o 
   4   1   5        0.19        0.33      0.64 o 
   5   1   5       12.42       13.37      1.29 o 
   6   1   5       34.51       34.72      1.89 o 
   7   1   5       20.30       22.96      1.60 o 
   8   1   5       17.95       21.36      1.68 o 
   9   1   5        1.59        2.18      0.90 o 
   2   2   5       62.54       57.95      3.46 o 
   3   2   5       99.77      100.94      4.93 o 
   4   2   5        7.59        6.98      0.97 o 
   5   2   5       12.56       11.37      1.01 o 
   6   2   5       43.80       43.14      1.77 o 
   7   2   5        8.84        8.80      1.01 o 
   8   2   5        6.43        7.50      0.98 o 
   9   2   5       14.81       14.80      1.52 o 
   0   3   5       98.25      100.88      4.78 o 
   1   3   5      110.13      114.25      5.28 o 
   2   3   5       53.82       46.30      3.07 o 
   3   3   5        7.92        6.89      1.45 o 
   4   3   5       10.12        8.41      0.94 o 
   5   3   5       54.70       51.61      1.92 o 
   6   3   5       39.27       39.64      1.70 o 
   7   3   5       13.67       11.86      1.10 o 
   8   3   5        0.82        0.78      0.66 o 
   9   3   5        0.74        0.51      0.82 o 
   1   4   5       71.69       68.07      3.52 o 
   2   4   5        3.02        1.26      0.65 o 
   3   4   5        4.26        4.36      1.22 o 
   4   4   5       11.24        9.85      1.22 o 
   5   4   5        9.96       10.07      1.46 o 
   6   4   5        4.54        4.37      0.76 o 
   7   4   5       21.00       21.26      1.34 o 
   8   4   5        6.56        6.80      0.98 o 
   0   5   5      158.82      176.07      7.27 o 
   1   5   5       11.24       14.22      1.32 o 
   2   5   5       13.82       13.09      1.83 o 
   3   5   5       23.54       20.54      2.09 o 
   4   5   5       52.97       50.38      3.41 o 
   5   5   5       10.84       10.43      1.04 o 
   6   5   5        9.88        9.29      1.32 o 
   7   5   5        3.55        3.43      1.50 o 
   8   5   5        5.80        5.34      1.17 o 
   1   6   5       18.53       15.01      2.03 o 
   2   6   5        0.72        0.71      0.67 o 
   3   6   5       29.50       23.76      2.31 o 
   4   6   5       22.40       19.70      2.17 o 
   5   6   5        3.95        3.92      0.96 o 
   6   6   5        1.35        1.43      0.89 o 
   7   6   5       18.66       20.45      1.90 o 
   8   6   5        9.32       14.62      1.63 o 
   0   7   5        4.40        3.43      1.15 o 
   1   7   5       14.49       15.01      1.47 o 
   2   7   5       16.22       16.91      2.25 o 
   3   7   5       10.61       10.12      1.79 o 
   4   7   5        4.15        5.55      1.46 o 
   5   7   5        3.00        4.19      1.44 o 
   6   7   5        2.18        2.35      0.95 o 
   7   7   5        1.79        1.13      0.93 o 
   1   8   5        3.46        2.20      0.81 o 
   2   8   5        6.74        3.44      1.32 o 
   3   8   5       12.30       16.66      2.30 o 
   4   8   5        8.72        8.64      1.91 o 
   5   8   5        1.88        1.89      1.42 o 
   6   8   5       13.39       17.64      1.72 o 
   0   9   5       41.97       51.15      3.48 o 
   1   9   5        7.36        7.65      1.27 o 
   2   9   5        8.44        4.58      1.47 o 
   3   9   5        0.31       -0.42      1.16 o 
   4   9   5       16.68       15.64      2.40 o 
   5   9   5       10.13        9.29      2.05 o 
   1  10   5        7.68        4.91      1.72 o 
   2  10   5        1.05        1.05      1.35 o 
   3  10   5        1.87        1.80      1.32 o 
   0  11   5       29.38       33.34      3.09 o 
   1  11   5        6.05        5.79      1.72 o 
   6   0   6        4.49        5.43      1.64 o 
   5   1   6        9.97       11.48      1.95 o 
   6   1   6        1.59        0.47      1.23 o 
   7   1   6        5.43        5.82      1.12 o 
   6   2   6        2.24        1.33      0.89 o 
   7   2   6       16.02       15.58      1.69 o 
   3   3   6        5.46        5.02      1.44 o 
   4   3   6        5.66        3.47      1.36 o 
   5   3   6       20.55       22.60      2.43 o 
   6   3   6        3.06        2.68      0.80 o 
   7   3   6        4.84        3.24      0.85 o 
   0   4   6        4.14        5.43      1.49 o 
   1   4   6       97.42       95.02      5.05 o 
   2   4   6       41.04       40.14      3.12 o 
   3   4   6        2.94        3.36      1.33 o 
   4   4   6        2.69        1.83      1.20 o 
   5   4   6        0.66        0.62      1.22 o 
   6   4   6       11.73       18.31      1.40 o 
   7   4   6        5.34        3.77      1.38 o 
   1   5   6       35.18       39.37      2.14 o 
   2   5   6        7.41        8.43      1.75 o 
   3   5   6       13.27       12.72      2.16 o 
   4   5   6        1.43        1.03      1.18 o 
   5   5   6        0.66        1.40      1.21 o 
   6   5   6        6.41        5.83      1.71 o 
   0   6   6        2.09        0.16      1.18 o 
   1   6   6        9.46        7.30      1.21 o 
   2   6   6       16.14       18.54      2.42 o 
   3   6   6        1.99        1.42      1.29 o 
   4   6   6       15.02       18.84      2.47 o 
   5   6   6        2.08        1.26      1.37 o 
   1   7   6        4.30        5.13      1.13 o 
   2   7   6       18.86       18.35      2.57 o 
   3   7   6        4.17        4.92      1.69 o 
   4   7   6       10.06       11.57      2.10 o 
   0   8   6        7.98       11.52      2.02 o 
   1   8   6        1.45        1.32      0.93 o 
   2   8   6        1.34        2.69      1.39 o 
   3   8   6       15.75       21.69      2.82 o 
   1   9   6        5.99        9.69      2.08 o 
   3   5   7       12.88       16.86      2.61 o 
   1   6   7        4.05        5.50      1.76 o 
                                                 
